# Supplementary material for: In-situ datasets of important physical and bio-chemical parameters in the continental shelf of the northern Bay of Bengal
Source: Data Brief. 2021 Mar 15;35:106947. doi: 10.1016/j.dib.2021.106947 (PMC8027273; doi:10.1016/j.dib.2021.106947)
Supplement: Supplementary file 2 [file mmc2.zip]

Archive with 20 entries (18 files):
- raw data submited .csv & .txt format/.csv_ CTD_sedimets_heavy metals_TOC/
- raw data submited .csv & .txt format/.csv_ CTD_sedimets_heavy metals_TOC/ctd/
- raw data submited .csv & .txt format/.csv_ CTD_sedimets_heavy metals_TOC/ctd/Station 1.csv
- raw data submited .csv & .txt format/.csv_ CTD_sedimets_heavy metals_TOC/ctd/Station 10.csv
- raw data submited .csv & .txt format/.csv_ CTD_sedimets_heavy metals_TOC/ctd/Station 11.csv
- raw data submited .csv & .txt format/.csv_ CTD_sedimets_heavy metals_TOC/ctd/Station 12.csv
- raw data submited .csv & .txt format/.csv_ CTD_sedimets_heavy metals_TOC/ctd/Station 13.csv
- raw data submited .csv & .txt format/.csv_ CTD_sedimets_heavy metals_TOC/ctd/Station 14.csv
- raw data submited .csv & .txt format/.csv_ CTD_sedimets_heavy metals_TOC/ctd/Station 15.csv
- raw data submited .csv & .txt format/.csv_ CTD_sedimets_heavy metals_TOC/ctd/Station 2.csv
- raw data submited .csv & .txt format/.csv_ CTD_sedimets_heavy metals_TOC/ctd/Station 3.csv
- raw data submited .csv & .txt format/.csv_ CTD_sedimets_heavy metals_TOC/ctd/Station 4.csv
- raw data submited .csv & .txt format/.csv_ CTD_sedimets_heavy metals_TOC/ctd/Station 5.csv
- raw data submited .csv & .txt format/.csv_ CTD_sedimets_heavy metals_TOC/ctd/Station 6.csv
- raw data submited .csv & .txt format/.csv_ CTD_sedimets_heavy metals_TOC/ctd/Station 7.csv
- raw data submited .csv & .txt format/.csv_ CTD_sedimets_heavy metals_TOC/ctd/Station 8.csv
- raw data submited .csv & .txt format/.csv_ CTD_sedimets_heavy metals_TOC/ctd/Station 9.csv
- raw data submited .csv & .txt format/.csv_ CTD_sedimets_heavy metals_TOC/Sediment_CHNS data.csv
- raw data submited .csv & .txt format/.csv_ CTD_sedimets_heavy metals_TOC/water sample data_Heavy metals+TOC.csv
- raw data submited .csv & .txt format/Data_files_nutrients and chlorophyll.zip
