# Supplementary material for: In-situ datasets of important physical and bio-chemical parameters in the continental shelf of the northern Bay of Bengal
Source: Data Brief. 2021 Mar 15;35:106947. doi: 10.1016/j.dib.2021.106947 (PMC8027273; doi:10.1016/j.dib.2021.106947)
Supplement: Supplementary file 2 [file mmc2.zip › raw data submited .csv & .txt format/.csv_ CTD_sedimets_heavy metals_TOC/ctd/Station 1.csv]

Temperature (0C)	Density	Fluoroscence	Turbidity	DO	Depth	Salinity (PSU)
23.9725	19.3985	21.1624	961.8034	7.09892	1	29.4065
23.8941	19.4718	20.9461	961.7832	7.10624	2	29.4452
23.9046	19.4931	20.9407	961.7576	7.10443	3	29.4609
23.9053	19.5636	20.913	961.7564	7.10049	4	29.5814
23.9336	19.5769	20.945	961.7519	7.09677	5	29.5982
23.9655	19.563	21.0305	961.7492	7.09346	6	29.5903
23.9937	19.5352	21.1578	961.7673	7.09109	7	29.5629
24.0182	19.5002	20.9305	961.7759	7.08953	8	29.5269
24.0392	19.4605	20.9384	961.7296	7.08864	9	29.4795
24.0572	19.4212	20.9416	961.7682	7.08802	10	29.4316
24.0737	19.3848	21.0197	961.7777	7.08723	11	29.3882
24.0946	19.3536	21.0694	961.7849	7.08564	12	29.3605
24.1323	19.3186	20.9775	961.7342	7.08291	13	29.3201
24.2132	19.2755	20.9729	961.7689	7.07788	14	29.267
24.3084	19.2208	20.9829	961.7812	7.07	15	29.2193
24.3726	19.1748	20.9871	961.7807	7.06262	16	29.1946
24.4166	19.1441	21.0579	961.7269	7.05705	17	29.1878
24.443	19.1244	21.1048	961.7652	7.05388	18	29.1911
24.4482	19.1069	21.1914	961.7383	7.05421	19	29.1968
24.3733	19.0754	21.2787	961.79	7.06002	20	29.1808
24.1545	19.0339	21.6259	961.7267	7.07568	21	29.0522
24.046	19.039	21.8094	961.7152	7.08938	22	28.959
24.1014	19.0497	21.8702	961.7374	7.08985	23	28.909
24.3509	19.0601	21.8947	961.7643	7.07258	24	28.9349
24.7833	19.0406	21.8809	961.7973	7.03776	25	29.0193
25.1859	18.9465	21.8242	961.7	6.9956	26	29.0751
25.3604	18.8263	21.7418	961.7636	6.96411	27	29.0815
25.2842	18.7675	21.7212	961.7692	6.95693	28	29.066
25.0175	18.9087	21.576	961.7586	6.97745	29	29.1638
25.1	19.1241	21.5127	961.7453	6.96458	30	29.4147
25.3101	19.0556	21.4206	961.7879	6.94004	31	29.4171
25.4226	18.9984	21.4536	961.7686	6.92243	32	29.4138
25.4369	19.2029	21.3833	961.6924	6.90951	33	29.686
25.7674	19.1728	21.3871	961.7673	6.86725	34	29.7786
25.8164	19.2277	21.323	961.7681	6.85822	35	29.8736
