# Supplementary material for: In-situ datasets of important physical and bio-chemical parameters in the continental shelf of the northern Bay of Bengal
Source: Data Brief. 2021 Mar 15;35:106947. doi: 10.1016/j.dib.2021.106947 (PMC8027273; doi:10.1016/j.dib.2021.106947)
Supplement: Supplementary file 2 [file mmc2.zip › raw data submited .csv & .txt format/.csv_ CTD_sedimets_heavy metals_TOC/ctd/Station 10.csv]

Temperature (0C)	Density	Fluoroscence	Turbidity	DO	Depth	Salinity (PSU)
24.8132	20.0487	0.3416	0.029	6.94808	1	30.5376
24.8069	19.9477	0.379	0.0219	6.95559	2	30.4125
24.7836	19.9717	0.4007	0.062	6.95627	3	30.4532
24.7846	20.0097	0.3985	0.0269	6.9553	4	30.4925
24.7814	20.0766	0.5287	0.044	6.95191	5	30.5873
24.7848	20.1779	0.5955	0.0033	6.94605	6	30.7326
24.8486	20.2063	0.5453	0.0259	6.93785	7	30.7764
24.8957	20.1887	0.4562	0.0142	6.93251	8	30.7608
24.9859	20.1691	0.3336	0.0288	6.92299	9	30.7704
25.0602	20.1514	0.3452	0.1168	6.9129	10	30.7843
25.1397	20.1422	0.3342	0.0427	6.90282	11	30.8074
25.2183	20.1098	0.3606	0.0339	6.89396	12	30.7947
25.3408	20.0516	0.3993	0.0375	6.88341	13	30.7434
25.3937	20.0113	0.4281	0.1727	6.87517	14	30.7346
25.4191	20.0141	0.5564	0.23	6.87149	15	30.7528
25.4152	20.0228	0.6089	0.1886	6.86955	16	30.7726
25.4128	20.0611	0.7359	0.2132	6.86955	17	30.821
25.3026	20.1012	1.2448	0.1141	6.87643	18	30.8989
25.1396	20.098	1.4525	0.0346	6.89641	19	30.8103
25.0038	20.0186	1.5157	0.0021	6.92125	20	30.6082
25.008	19.9515	1.6129	0.0241	6.92637	21	30.5153
25.0727	19.8756	1.573	0.0391	6.92444	22	30.3937
25.2007	19.8105	1.6966	0.0117	6.91498	23	30.3359
25.367	19.7499	1.4287	0.0962	6.89767	24	30.3331
25.5367	19.6744	1.3018	0.206	6.87794	25	30.3206
25.6796	19.5931	1.2218	0.2165	6.862	26	30.264
25.7679	19.5763	1.199	0.3538	6.8485	27	30.3269
25.8194	19.5331	1.154	0.2086	6.84349	28	30.2682
25.8493	19.5079	1.0645	0.4181	6.84022	29	30.2506
25.8576	19.5067	0.9051	0.4821	6.83808	30	30.2601
25.8559	19.5264	0.9191	0.4357	6.8368	31	30.2902
25.8473	19.5569	0.8868	0.597	6.83601	32	30.3305
25.8291	19.5949	0.8569	0.5049	6.83605	33	30.3778
25.8024	19.6343	0.8545	0.4769	6.83718	34	30.421
25.7706	19.6718	0.7836	0.467	6.83916	35	30.4593
25.733	19.7061	0.735	0.465	6.84206	36	30.4912
25.6964	19.7346	0.7443	0.6628	6.84585	37	30.5044
