# Supplementary material for: In-situ datasets of important physical and bio-chemical parameters in the continental shelf of the northern Bay of Bengal
Source: Data Brief. 2021 Mar 15;35:106947. doi: 10.1016/j.dib.2021.106947 (PMC8027273; doi:10.1016/j.dib.2021.106947)
Supplement: Supplementary file 2 [file mmc2.zip › raw data submited .csv & .txt format/.csv_ CTD_sedimets_heavy metals_TOC/ctd/Station 11.csv]

Temperature (0C)	Density	Fluoroscence	Turbidity	DO	Depth	Salinity (PSU)
24.9145	19.8543	0.5258	0.583	6.9458	1	30.3484
24.9204	19.8446	0.5188	0.0939	6.94557	2	30.3388
24.927	19.8195	0.468	0.0881	6.9461	3	30.3
24.9281	19.8061	0.4936	0.0738	6.94649	4	30.2877
24.9167	19.8053	0.4755	0.0157	6.94738	5	30.2809
24.9308	19.8197	0.4849	0.0294	6.94579	6	30.3072
24.9593	19.8028	0.5093	0.2323	6.94318	7	30.2937
24.9764	19.7745	0.5238	0.2288	6.94186	8	30.2613
25.0093	19.7463	0.5379	0.1897	6.93918	9	30.2356
25.0846	19.6996	0.602	0.1075	6.93274	10	30.1952
25.2146	19.6199	0.728	0.106	6.92167	11	30.1215
25.3341	19.5581	0.818	0.0533	6.91052	12	30.055
25.3641	19.6414	1.1064	0.0058	6.90071	13	30.2069
25.0738	19.8858	1.3031	0.154	6.91037	14	30.6153
24.9382	19.9389	1.4143	0.0202	6.93159	15	30.5078
24.8929	19.9339	1.4093	0.1307	6.9418	16	30.4497
24.8518	19.9343	1.492	0.0816	6.94844	17	30.4322
24.795	19.9403	1.5182	0.0408	6.95577	18	30.4195
24.7423	19.9531	1.4529	0.0625	6.96226	19	30.4142
24.7266	19.9621	1.3332	0.2948	6.96466	20	30.4123
24.7426	19.9684	1.2861	0.4426	6.96324	21	30.4189
24.7794	19.9786	1.3265	0.234	6.95873	22	30.444
24.8299	19.9895	1.3081	0.4395	6.95179	23	30.4809
24.8856	19.9924	1.1919	0.5894	6.94418	24	30.5089
24.9299	19.9847	1.1819	0.7731	6.93828	25	30.5196
24.9582	19.972	1.1559	1.1706	6.93468	26	30.515
24.9732	19.9641	1.134	0.8377	6.93268	27	30.5141
24.9791	19.9584	0.9101	0.4864	6.93183	28	30.5098
