# Supplementary material for: In-situ datasets of important physical and bio-chemical parameters in the continental shelf of the northern Bay of Bengal
Source: Data Brief. 2021 Mar 15;35:106947. doi: 10.1016/j.dib.2021.106947 (PMC8027273; doi:10.1016/j.dib.2021.106947)
Supplement: Supplementary file 2 [file mmc2.zip › raw data submited .csv & .txt format/.csv_ CTD_sedimets_heavy metals_TOC/ctd/Station 12.csv]

Temperature (0C)	Density	Fluoroscence	Turbidity	DO	Depth	Salinity (PSU)
24.6476	19.6184	0.6867	0.1367	6.99544	1	29.9308
24.6121	19.6354	0.6114	0.07	6.9974	2	29.9496
24.6504	19.5995	0.6328	0.0494	6.99668	3	29.8951
24.6806	19.5447	0.6285	0.0244	6.99435	4	29.8389
24.6964	19.5366	0.6307	0.0752	6.99297	5	29.8188
24.7088	19.6446	0.7006	0.0285	6.98485	6	30.0031
24.6464	19.7306	0.6769	0.2148	6.98718	7	30.0932
24.6238	19.7526	0.6886	0.0592	6.99028	8	30.0954
24.5815	19.7979	0.6809	0.0426	6.99291	9	30.1482
24.5289	19.8555	0.6911	0.1199	6.99678	10	30.2124
24.4541	19.9001	0.9258	0.0652	7.00344	11	30.2504
24.3706	19.9354	1.0568	0.0014	7.01283	12	30.2583
24.2975	19.9643	1.2824	0.0203	7.02149	13	30.2662
24.2598	19.9779	1.3914	0.0309	7.02729	14	30.2579
24.2449	19.9807	1.1158	0.0464	7.0299	15	30.2515
24.2472	19.9804	0.9246	0.0426	7.03034	16	30.2479
24.2652	19.974	0.7595	0.0269	7.02886	17	30.2467
24.2912	19.9559	0.7618	0.0044	7.0265	18	30.2261
24.3259	19.9451	0.8072	0.2146	7.02281	19	30.2272
24.3662	19.9276	0.6579	0.0053	7.01836	20	30.218
24.4111	19.9086	0.6327	0.0962	7.01345	21	30.2098
24.4537	19.8907	0.6317	0.2782	7.00835	22	30.2052
24.4969	19.8721	0.5943	0.2655	7.00327	23	30.1983
24.5355	19.8585	0.5974	0.2669	6.99849	24	30.1968
24.5677	19.8525	0.5995	0.295	6.9942	25	30.2029
24.5866	19.8554	0.5535	0.2648	6.99106	26	30.2165
24.5985	19.8658	0.4983	0.0232	6.98872	27	30.2376
24.6145	19.8779	0.4727	0.0228	6.98616	28	30.2635
