# Supplementary material for: In-situ datasets of important physical and bio-chemical parameters in the continental shelf of the northern Bay of Bengal
Source: Data Brief. 2021 Mar 15;35:106947. doi: 10.1016/j.dib.2021.106947 (PMC8027273; doi:10.1016/j.dib.2021.106947)
Supplement: Supplementary file 2 [file mmc2.zip › raw data submited .csv & .txt format/.csv_ CTD_sedimets_heavy metals_TOC/ctd/Station 13.csv]

Temperature (0C)	Density	Fluoroscence	Turbidity	DO	Depth	Salinity (PSU)
25.2142	20.2109	0.2819	0.0798	6.88672	1	30.9374
25.1872	20.2335	0.2855	0.2539	6.88845	2	30.955
25.1644	20.2908	0.3017	0.2357	6.88879	3	31.0141
25.1086	20.4274	0.3953	0.2533	6.88772	4	31.1856
25.0643	20.6184	0.4363	0.2483	6.88407	5	31.4369
25.0669	20.7322	0.5006	0.2252	6.87906	6	31.5825
25.1025	20.7594	0.6125	0.2752	6.87397	7	31.6241
25.1578	20.7213	0.7794	0.2224	6.86932	8	31.5868
25.2216	20.6486	0.7574	0.2811	6.86469	9	31.5169
25.3183	20.5297	1.0199	0.2622	6.85862	10	31.3907
25.5332	20.3389	1.2388	0.2448	6.84673	11	31.1634
25.6418	20.1853	1.2382	0.2459	6.83503	12	31.0477
25.6441	20.1514	1.3183	0.2555	6.83321	13	31.028
25.7059	20.132	1.2594	0.2783	6.82941	14	31.0082
25.5336	20.1831	1.2991	0.256	6.83992	15	31.1043
25.2906	20.2161	1.3443	0.2551	6.86882	16	31.0142
25.2521	20.2012	1.3111	0.1361	6.87964	17	30.9455
25.3053	20.1439	1.4377	0.2602	6.87891	18	30.8796
25.3971	20.0379	1.3993	0.2686	6.87347	19	30.7871
25.5481	19.8397	1.1964	0.2856	6.86689	20	30.5466
25.7203	19.5952	1.1077	0.2076	6.85803	21	30.2695
25.9052	19.3527	1.0537	0.0173	6.84692	22	30.0127
26.111	19.1164	0.9536	0.1735	6.83257	23	29.7738
26.3179	18.9277	1.1699	0.2746	6.81553	24	29.6048
26.4136	18.8549	0.9922	0.2634	6.80255	25	29.5815
26.4487	18.8815	0.8919	0.2715	6.79412	26	29.6577
26.4517	18.9608	0.8017	0.2222	6.78779	27	29.7814
26.4495	19.0683	0.6683	0.2087	6.7823	28	29.9297
26.435	19.1797	0.503	0.2254	6.77799	29	30.0794
26.4013	19.2865	0.4293	0.1406	6.77615	30	30.21
26.3582	19.3902	0.4095	0.0224	6.77617	31	30.3274
26.3036	19.4962	0.3496	0.0317	6.77725	32	30.459
26.2423	19.5815	0.3717	0.2163	6.7808	33	30.5404
26.1565	19.6681	0.3431	0.2416	6.78736	34	30.6174
25.9745	19.7998	0.3336	0.4299	6.80475	35	30.7206
25.9295	19.7764	0.2772	0.4883	6.81276	36	30.6625
25.9094	19.7177	0.2752	0.4334	6.81858	37	30.5684
25.896	19.663	0.2451	0.4783	6.82342	38	30.4727
25.8863	19.6302	0.3095	0.7438	6.82667	39	30.4344
25.8795	19.5933	0.3036	0.9436	6.82964	40	30.3787
25.8916	19.5638	0.2268	1.0127	6.83029	41	30.3471
25.8859	19.6531	0.2178	1.0657	6.82592	42	30.467
25.8445	19.7732	0.223	1.3454	6.82469	43	30.6124
25.8124	19.8744	0.2113	1.5599	6.82364	44	30.7644
