# Supplementary material for: In-situ datasets of important physical and bio-chemical parameters in the continental shelf of the northern Bay of Bengal
Source: Data Brief. 2021 Mar 15;35:106947. doi: 10.1016/j.dib.2021.106947 (PMC8027273; doi:10.1016/j.dib.2021.106947)
Supplement: Supplementary file 2 [file mmc2.zip › raw data submited .csv & .txt format/.csv_ CTD_sedimets_heavy metals_TOC/ctd/Station 14.csv]

Temperature (0C)	Density	Fluoroscence	Turbidity	OxsatMg/L	Depth	Salinity (PSU)
24.927	20.2292	0.1959	0.0169	6.92437	1	30.86
24.8511	20.2449	0.3919	0.0046	6.93242	2	30.8495
24.8403	20.2446	0.3715	0.008	6.93531	3	30.8332
24.8495	20.2292	0.4909	0.0239	6.93473	4	30.7992
24.8928	20.2552	0.4925	0.0201	6.92915	5	30.852
24.9256	20.2925	0.5175	0.0603	6.92268	6	30.9256
24.9537	20.3213	0.5456	0.0383	6.91735	7	30.9745
24.979	20.3472	0.6114	0.0136	6.91239	8	31.0171
25.002	20.376	0.5317	0	6.90752	9	31.0763
25.0346	20.3848	0.6017	0.0157	6.90298	10	31.0927
25.0786	20.3818	0.836	0.0042	6.89784	11	31.1192
25.1301	20.3309	1.6263	0.0012	6.89441	12	31.1026
25.1135	20.1388	1.8096	0.037	6.8995	13	30.8335
25.2599	19.934	1.9811	0.126	6.89644	14	30.4733
26.1031	19.7019	2.0762	0.0511	6.83195	15	30.4098
26.2049	19.5133	2.3617	0.1299	6.7987	16	30.419
25.817	19.6071	2.0467	0.1497	6.82315	17	30.4967
25.631	19.7196	1.9948	0.0013	6.8444	18	30.5103
25.831	19.7305	1.2027	0.0965	6.83604	19	30.4941
26.0361	19.6678	0.9741	0.2479	6.81517	20	30.502
25.9777	19.6738	0.7701	0.2221	6.81202	21	30.5591
25.8292	19.7444	0.6762	0.2669	6.82188	22	30.616
25.8239	19.7946	0.6727	0.28	6.8255	23	30.6313
25.9286	19.7935	0.6115	0.2582	6.81747	24	30.6427
25.9701	19.7957	0.5377	0.241	6.81034	25	30.6829
25.9137	19.8359	0.5524	0.2305	6.8111	26	30.7431
25.8728	19.8828	0.6625	0.2508	6.8141	27	30.7786
25.9002	19.9082	0.8679	0.2575	6.81203	28	30.8035
25.9299	19.9256	0.9548	0.2585	6.8079	29	30.8389
25.9217	19.9535	0.9148	0.0191	6.80594	30	30.8857
25.8949	19.994	0.873	0.2867	6.80636	31	30.9333
25.8889	20.0369	0.7402	1.0585	6.80581	32	30.9796
25.9039	20.0812	0.7021	1.3904	6.80261	33	31.0401
