# Supplementary material for: In-situ datasets of important physical and bio-chemical parameters in the continental shelf of the northern Bay of Bengal
Source: Data Brief. 2021 Mar 15;35:106947. doi: 10.1016/j.dib.2021.106947 (PMC8027273; doi:10.1016/j.dib.2021.106947)
Supplement: Supplementary file 2 [file mmc2.zip › raw data submited .csv & .txt format/.csv_ CTD_sedimets_heavy metals_TOC/ctd/Station 15.csv]

Temperature (0C)	Density	Fluoroscence	Turbidity	DO	Depth	Salinity (PSU)
26.3873	20.2421	0.0503	0.0366	6.7319	1	31.4549
26.3342	20.2706	0.1589	0.1273	6.73571	2	31.469
26.2358	20.367	0.079	0.2318	6.7417	3	31.5754
26.0798	20.5079	0.091	0.237	6.75325	4	31.7179
25.8912	20.6209	0.0664	0.2209	6.77153	5	31.7778
25.8234	20.6756	0.1018	0.258	6.78012	6	31.8106
25.7779	20.6982	0.1029	0.263	6.78503	7	31.8214
25.752	20.6924	0.1016	0.252	6.78966	8	31.7937
25.7451	20.665	0.0916	0.2552	6.79236	9	31.7527
25.7394	20.6309	0.0838	0.2797	6.79297	10	31.7422
25.9592	20.4295	0.1046	0.2563	6.78455	11	31.4342
26.2565	20.2071	0.1076	0.2496	6.75895	12	31.3167
26.404	19.9695	0.0933	0.2277	6.74773	13	31.0663
26.6426	19.6751	0.1186	0.2365	6.73461	14	30.7405
26.7334	19.5246	0.1302	0.2549	6.72603	15	30.5834
26.6925	19.6289	0.1644	0.228	6.7217	16	30.7764
26.5979	19.7976	0.164	0.2445	6.72245	17	31.0061
26.497	19.926	0.7683	0.1941	6.72761	18	31.1439
26.4216	20.002	3.4879	0.1117	6.73408	19	31.2043
26.3878	20.0103	3.8398	0.0601	6.73979	20	31.182
26.4044	19.947	2.6431	0.2421	6.74319	21	31.0753
26.4528	19.8475	2.1673	0.2333	6.74389	22	30.9317
26.5059	19.7605	1.4422	0.2254	6.74206	23	30.8217
26.5432	19.738	1.2485	0.245	6.738	24	30.8132
26.5534	19.7836	1.2185	0.2246	6.73336	25	30.9007
26.5419	19.8592	1.2271	0.2232	6.72989	26	31.0201
26.5223	19.9271	1.2224	0.295	6.72824	27	31.1166
26.5051	19.9664	1.3262	0.2334	6.72825	28	31.1642
26.4987	19.9709	1.0845	0.2353	6.72918	29	31.159
26.508	19.945	1.0424	0.2458	6.73003	30	31.1131
26.5295	19.9063	0.9971	0.2849	6.72999	31	31.0544
26.557	19.8749	0.9756	0.2744	6.72858	32	31.0141
26.5819	19.8688	0.9026	0.2686	6.72573	33	31.0179
26.5994	19.8888	0.8634	0.2656	6.7222	34	31.0603
26.6069	19.9284	0.8133	0.2482	6.71875	35	31.1283
26.6059	19.973	0.745	0.2408	6.71614	36	31.1966
26.598	20.0024	0.8386	0.058	6.71548	37	31.2301
26.5953	20.0049	0.8537	0.0728	6.71594	38	31.2221
26.5952	20.0212	0.8412	0.5851	6.71507	39	31.2486
26.5921	20.0399	0.8425	0.7927	6.71436	40	31.2707
26.5875	20.0623	0.8166	1.17	6.71371	41	31.3061
26.5825	20.0763	0.7486	1.2083	6.71353	42	31.3243
26.5768	20.085	0.768	1.2117	6.71372	43	31.3323
26.5731	20.0897	0.8017	1.2465	6.71411	44	31.3317
