# Supplementary material for: In-situ datasets of important physical and bio-chemical parameters in the continental shelf of the northern Bay of Bengal
Source: Data Brief. 2021 Mar 15;35:106947. doi: 10.1016/j.dib.2021.106947 (PMC8027273; doi:10.1016/j.dib.2021.106947)
Supplement: Supplementary file 2 [file mmc2.zip › raw data submited .csv & .txt format/.csv_ CTD_sedimets_heavy metals_TOC/ctd/Station 2.csv]

Temperature (0C)	Density	Fluoroscence	Turbidity	DO	Depth	Salinity (PSU)
23.5801	19.7924	0.696	0.0398	7.13412	1	29.7648
23.5743	19.7202	0.6778	0.0412	7.13889	2	29.6255
23.5618	19.7109	0.6813	0.0206	7.1406	3	29.6127
23.5413	19.7295	0.8529	0.0555	7.14159	4	29.6399
23.5197	19.7763	1.1291	0.0276	7.14177	5	29.7087
23.5106	19.8537	1.3445	0.0654	7.14014	6	29.8275
23.5125	19.8275	1.2658	0.0003	7.14141	7	29.7513
23.5188	19.8236	1.304	0.0461	7.14069	8	29.7521
23.5279	19.836	1.4668	0.0556	7.13832	9	29.7966
23.5542	19.8348	1.4699	0.0539	7.13542	10	29.812
23.6249	19.8042	1.6001	0.0281	7.13143	11	29.7624
23.7159	19.7413	1.6391	0.0298	7.12521	12	29.6796
23.7614	19.6798	1.7343	0.0409	7.11868	13	29.6364
23.8084	19.6482	1.7875	0.0484	7.11104	14	29.6357
23.948	19.6208	1.7351	0.0425	7.09357	15	29.6516
23.9873	19.6361	1.8014	0.1101	7.08887	16	29.6932
