# Supplementary material for: In-situ datasets of important physical and bio-chemical parameters in the continental shelf of the northern Bay of Bengal
Source: Data Brief. 2021 Mar 15;35:106947. doi: 10.1016/j.dib.2021.106947 (PMC8027273; doi:10.1016/j.dib.2021.106947)
Supplement: Supplementary file 2 [file mmc2.zip › raw data submited .csv & .txt format/.csv_ CTD_sedimets_heavy metals_TOC/ctd/Station 3.csv]

Temperature (0C)	Density	Fluoroscence	Turbidity	DO	Depth	Salinity (PSU)
23.2629	19.4903	1.6714	0.0257	7.1956	1	29.2327
23.2674	19.4824	1.6207	0.0577	7.19565	2	29.2198
23.2737	19.4754	1.6633	0.0705	7.19523	3	29.2127
23.2749	19.4727	1.5975	0.0685	7.19503	4	29.2113
23.2792	19.468	1.59	0.0531	7.19456	5	29.2071
23.3248	19.4416	1.6306	0.0643	7.19061	6	29.1802
23.4062	19.4033	2.0342	0.0197	7.18241	7	29.1479
23.5165	19.4182	5.112	0.2092	7.16573	8	29.2199
23.5417	19.4734	7.1405	0.2796	7.15686	9	29.317
23.529	19.4991	7.0021	0.2849	7.15679	10	29.3527
23.5306	19.5004	6.3817	0.2938	7.15685	11	29.3497
23.555	19.471	5.4043	0.1453	7.15557	12	29.3086
23.613	19.4377	5.1628	0.1812	7.1504	13	29.2835
23.6851	19.3836	8.2061	0.3976	7.14346	14	29.2362
23.7471	19.3322	6.8596	0.3663	7.13719	15	29.1921
23.8118	19.2946	5.4297	0.311	7.13025	16	29.1674
23.8485	19.2784	4.6914	0.2653	7.12505	17	29.1619
23.8797	19.3051	4.0622	0.1142	7.11996	18	29.203
23.8086	19.4228	3.432	0.0624	7.12032	19	29.4052
23.5129	19.4647	0.9123	0.046	7.15181	20	29.3512
23.4573	19.3429	0.5676	0.0322	7.17475	21	29.1606
23.5016	18.8872	0.6542	0.1012	7.19589	22	28.5278
23.4478	18.193	0.6877	0.1966	7.23971	23	27.5089
23.4951	18.5978	0.6987	0.129	7.21272	24	28.1833
