# Supplementary material for: In-situ datasets of important physical and bio-chemical parameters in the continental shelf of the northern Bay of Bengal
Source: Data Brief. 2021 Mar 15;35:106947. doi: 10.1016/j.dib.2021.106947 (PMC8027273; doi:10.1016/j.dib.2021.106947)
Supplement: Supplementary file 2 [file mmc2.zip › raw data submited .csv & .txt format/.csv_ CTD_sedimets_heavy metals_TOC/ctd/Station 4.csv]

Temperature (0C)	Density	Fluoroscence	Turbidity	DO	Depth	Salinity (PSU)
23.7746	10.0289	0.413	15.0244	7.61942	1	16.9797
23.6052	18.7681	0.3944	0.6683	7.18429	2	28.8289
23.6061	19.6724	0.4521	0.1733	7.13722	3	29.5509
23.5692	19.7047	0.406	0.1473	7.13946	4	29.608
23.5453	19.7685	0.4645	0.133	7.13946	5	29.6969
23.5167	19.817	0.5569	0.0403	7.1402	6	29.7702
23.5003	19.7942	1.0885	0.0025	7.14358	7	29.8162
23.5858	19.4105	1.8988	0.0053	7.1577	8	29.7574
23.7345	17.5645	2.2274	0.0169	7.24537	9	28.3414
23.8391	11.8557	1.8622	0.0039	7.55291	10	17.3199
23.9272	10.6706	1.6247	0.0003	7.60262	11	16.646
23.9994	13.9444	1.5917	0.0141	7.40604	12	21.6001
24.0502	18.6642	1.5821	0.0119	7.13323	13	29.2722
24.0964	19.7302	1.6721	0.0051	7.0665	14	29.9993
24.1224	19.8181	1.4952	0.0182	7.05685	15	29.9972
24.2191	19.841	1.0651	0.0034	7.04491	16	30.0277
24.3989	19.8801	0.9781	0.0016	7.02462	17	30.1522
23.9666	19.8993	0.8183	0.0061	7.058	18	30.2369
23.7553	19.5331	0.7085	0.0244	7.11899	19	29.4229
23.9493	19.2343	0.643	0.0318	7.11814	20	29.0576
24.0298	19.2088	0.5637	0.0371	7.10506	21	29.0773
24.068	19.4413	0.4689	0.0755	7.08592	22	29.4518
24.0983	19.7271	0.3844	0.2502	7.06562	23	29.9157
24.0826	19.6967	0.3476	0.2359	7.06776	24	29.8366
24.112	19.5187	0.3929	0.2026	7.07476	25	29.5638
24.1629	19.4223	0.3869	0.2682	7.07385	26	29.4326
24.2154	19.4693	0.402	0.2424	7.06421	27	29.5277
24.2571	19.6163	0.3682	0.1937	7.05017	28	29.7779
24.2798	19.7241	0.4069	0.217	7.04071	29	29.9503
24.2925	19.7535	0.4031	0.5198	7.03682	30	29.9931
24.3076	19.7092	0.4123	0.8556	7.03717	31	29.9222
24.326	19.6473	0.3491	1.2097	7.03806	32	29.8301
24.3469	19.6086	0.378	1.3419	7.03741	33	29.7749
24.3703	19.62	0.3534	2.422	7.03371	34	29.7986
24.3958	19.6823	0.3459	3.6514	7.02696	35	29.9049
24.4162	19.7596	0.2923	4.8762	7.0199	36	30.0331
24.4307	19.8115	0.2817	5.4673	7.01488	37	30.1157
24.4431	19.8228	0.2904	5.7796	7.01242	38	30.1308
24.4561	19.805	0.2816	6.6626	7.01155	39	30.1022
24.4707	19.78	0.342	7.0251	7.01085	40	30.0639
24.484	19.7795	0.3019	7.4547	7.00906	41	30.0644
24.4957	19.8056	0.2866	7.3722	7.00616	42	30.1097
24.5071	19.8466	0.3097	7.7072	7.00249	43	30.1851
