# Supplementary material for: In-situ datasets of important physical and bio-chemical parameters in the continental shelf of the northern Bay of Bengal
Source: Data Brief. 2021 Mar 15;35:106947. doi: 10.1016/j.dib.2021.106947 (PMC8027273; doi:10.1016/j.dib.2021.106947)
Supplement: Supplementary file 2 [file mmc2.zip › raw data submited .csv & .txt format/.csv_ CTD_sedimets_heavy metals_TOC/ctd/Station 5.csv]

Temperature (0C)	Density	Fluoroscence	Turbidity	DO	Depth	Salinity (PSU)
24.3975	10.9449	0.2444	8.2918	7.54504	1	18.6655
24.6017	21.1824	0.3497	1.7805	6.90788	2	32.0738
24.5916	19.8189	0.3542	0.1788	6.99232	3	30.1953
24.5953	19.8209	0.3202	0.1952	6.99118	4	30.1906
24.5942	19.8	0.3506	0.2077	6.99208	5	30.1639
24.6143	19.7303	0.3524	0.1845	6.99371	6	30.0617
24.6668	19.6372	0.3503	0.2071	6.99272	7	29.9569
24.6841	19.5552	0.3525	0.2146	6.99371	8	29.8423
24.682	19.5411	0.3082	0.2156	6.99404	9	29.833
24.6708	19.5826	0.297	0.2005	6.99271	10	29.8999
24.7417	19.56	0.3222	0.2179	6.98685	11	29.8775
24.7406	19.5534	0.2913	0.2114	6.98478	12	29.8856
24.77	19.5376	0.3008	0.1904	6.98181	13	29.8758
24.8387	19.4846	0.4002	0.193	6.97511	14	29.8242
25.1462	19.3352	1.036	0.2171	6.95206	15	29.6578
25.693	19.1129	1.39	0.1671	6.90537	16	29.4034
25.5799	19.507	1.263	0.219	6.87161	17	30.3438
24.8722	19.9197	1.3067	0.1943	6.92691	18	30.5782
24.7061	20.0131	1.2708	0.1788	6.96115	19	30.5036
24.6796	19.9327	1.1757	0.1661	6.97208	20	30.4317
24.6735	19.4981	1.2116	0.1931	6.99764	21	30.0491
24.6561	17.7887	1.2321	0.2015	7.09161	22	27.8408
24.5779	14.4913	1.0411	0.1832	7.281	23	23.0824
24.4628	11.346	0.8495	0.0743	7.47172	24	18.3023
24.4274	10.4945	0.7553	0.223	7.52793	25	17.382
24.4349	11.0186	0.6059	0.1779	7.49816	26	18.1936
24.4537	11.861	0.5315	0.2307	7.4483	27	19.3991
24.4785	12.9986	0.5269	0.1933	7.38083	28	21.0195
24.5533	14.7857	0.4953	0.2198	7.27184	29	23.6087
24.6467	16.0449	0.4678	0.2051	7.18948	30	25.1784
24.7479	17.2626	0.4329	0.1936	7.10907	31	26.9155
24.8352	17.8811	0.4082	0.1798	7.06306	32	27.7258
24.9141	18.0158	0.3689	0.1904	7.04439	33	27.9605
24.9721	17.4203	0.4086	0.0072	7.06787	34	27.1577
25.0072	16.5485	0.4897	0.174	7.10935	35	25.9945
25.0217	15.8275	0.479	0.2449	7.14605	36	25.0337
25.0247	15.2596	0.5854	0.2911	7.17603	37	24.2396
25.0251	14.7683	0.6373	0.4376	7.2025	38	23.584
