# Supplementary material for: In-situ datasets of important physical and bio-chemical parameters in the continental shelf of the northern Bay of Bengal
Source: Data Brief. 2021 Mar 15;35:106947. doi: 10.1016/j.dib.2021.106947 (PMC8027273; doi:10.1016/j.dib.2021.106947)
Supplement: Supplementary file 2 [file mmc2.zip › raw data submited .csv & .txt format/.csv_ CTD_sedimets_heavy metals_TOC/ctd/Station 6.csv]

Temperature (0C)	Density	Fluoroscence	Turbidity	DO	Depth	Salinity (PSU)
23.7336	19.7325	1.2167	0.0402	7.11585	1	29.7047
23.726	19.8399	1.4239	0.0267	7.11041	2	29.8845
23.7178	19.8788	1.593	0.0071	7.10879	3	29.9189
23.7311	19.9092	1.7585	0.0242	7.10593	4	29.9644
23.7602	19.9254	1.7134	0.0285	7.10174	5	29.9957
23.8062	19.9193	1.6252	0.0145	7.09677	6	29.9834
23.8666	19.9098	1.4875	0.0452	7.09037	7	29.98
23.9396	19.9023	1.2679	0.0573	7.08229	8	30.0074
24.0254	19.8797	1.0452	0.0491	7.07373	9	29.9992
24.1168	19.8422	0.9548	0.0458	7.06482	10	29.9661
24.1991	19.8005	0.7662	0.218	7.05598	11	29.9285
24.2729	19.7667	0.6012	0.202	7.04737	12	29.9048
24.3419	19.7478	0.5829	0.2234	7.03884	13	29.9051
24.4035	19.7431	0.4597	0.1272	7.03037	14	29.9252
24.4476	19.7566	0.5369	0.2056	7.02248	15	29.9674
24.4656	19.795	0.6041	0.1981	7.01551	16	30.0498
24.4577	19.8554	0.5236	0.2007	7.00952	17	30.1791
24.4473	19.9246	0.5299	0.1814	7.00522	18	30.3021
24.463	19.9751	0.532	0.2267	7.00173	19	30.3638
24.4851	20.0056	0.5933	0.223	6.99814	20	30.3931
24.4956	20.0251	0.6551	0.2174	6.99475	21	30.4173
24.4998	20.045	0.9604	0.0615	6.99172	22	30.4448
24.5177	20.0646	1.055	0.0333	6.98812	23	30.4662
24.5787	20.0783	1.1189	0.0136	6.98267	24	30.4532
24.667	20.0971	1.18	0.0181	6.97391	25	30.4551
24.728	20.1475	1.1838	0.0107	6.96264	26	30.5567
24.7523	20.2477	1.1817	0.0193	6.95075	27	30.7709
24.7742	20.3623	0.8833	0.0336	6.93967	28	30.9827
24.838	20.4541	0.802	0.0014	6.92893	29	31.0994
24.9431	20.5234	0.7416	0.0785	6.91684	30	31.1631
25.0219	20.594	0.6862	0.0291	6.90311	31	31.2766
25.0531	20.7007	0.6745	0.0271	6.89057	32	31.4721
25.0404	20.8332	0.6569	0.0386	6.88057	33	31.7027
25.0129	20.9716	0.4881	0.2595	6.87347	34	31.899
25.0037	21.1124	0.4728	0.134	6.86761	35	32.0852
24.9952	21.2401	0.4631	0.0298	6.8621	36	32.2524
24.9828	21.3595	0.4696	0.1948	6.85732	37	32.4174
24.9694	21.4721	0.4449	0.2121	6.85321	38	32.6143
24.9548	21.5489	0.3567	0.1931	6.85122	39	32.7587
24.938	21.5487	0.3915	0.13	6.8536	40	32.7435
24.9197	21.4995	0.3775	0.0536	6.85921	41	32.768
24.903	21.3013	0.2828	0.6113	6.87346	42	32.4516
24.8362	20.9789	0.2273	1.5537	6.89648	43	31.8918
24.6952	20.6354	0.2009	1.5852	6.92647	44	31.2723
24.5396	20.3928	0.1655	1.6554	6.95691	45	30.8849
24.3873	20.2288	0.1809	1.4963	6.98449	46	30.6459
24.2518	20.1128	0.1534	1.2574	7.00931	47	30.4631
24.1674	19.9952	0.1738	0.9745	7.03157	48	30.2673
24.1493	19.8356	0.1795	1.0531	7.04836	49	30.0117
24.1973	19.6127	0.1725	1.1311	7.05895	50	29.6821
