# Supplementary material for: In-situ datasets of important physical and bio-chemical parameters in the continental shelf of the northern Bay of Bengal
Source: Data Brief. 2021 Mar 15;35:106947. doi: 10.1016/j.dib.2021.106947 (PMC8027273; doi:10.1016/j.dib.2021.106947)
Supplement: Supplementary file 2 [file mmc2.zip › raw data submited .csv & .txt format/.csv_ CTD_sedimets_heavy metals_TOC/ctd/Station 7.csv]

Temperature (0C)	Density	Fluoroscence	Turbidity	DO	Depth	Salinity (PSU)
25.0222	19.7842	0.1653	0.1692	6.93517	2	30.3055
25.0295	19.8261	0.1674	0.0553	6.93177	3	30.3568
25.0319	19.8331	0.173	0.0499	6.93087	4	30.3664
25.0333	19.8308	0.1723	0.0537	6.93064	5	30.3622
25.0546	19.8232	0.17	0.0615	6.92878	6	30.3548
25.097	19.808	0.1542	0.0595	6.92458	7	30.347
25.1762	19.7813	0.0592	0.0457	6.91723	8	30.3298
25.2609	19.7752	0.0505	0.0538	6.90475	9	30.3547
25.322	19.8559	0.0482	0.0335	6.89304	10	30.5212
25.3506	19.8694	0.0131	0.0366	6.88781	11	30.5475
25.3745	19.8638	0.0081	0.0102	6.88456	12	30.5437
25.406	19.8466	0.0192	0.0342	6.88173	13	30.5275
25.4368	19.8214	0.006	0.018	6.87909	14	30.5048
25.4653	19.7894	0.0267	0.0097	6.87699	15	30.4652
25.4893	19.7731	0.0492	0.0297	6.87492	16	30.4575
25.4523	19.7813	0.0576	0.028	6.87887	17	30.509
25.1379	19.7577	0.0516	0.0285	6.90801	18	30.4308
24.9067	19.6971	0.0542	0.0246	6.94145	19	30.1627
24.744	19.7188	0.1102	0.0906	6.9625	20	30.0701
24.7589	19.8545	0.1109	0.0484	6.96314	21	30.2619
24.8922	19.9688	0.1238	0.0331	6.94928	22	30.501
24.9841	19.9576	0.1871	0.0737	6.93887	23	30.5254
24.9947	19.8808	0.2455	0.0002	6.93739	24	30.4093
24.9424	19.8094	0.4567	0.0393	6.94238	25	30.2677
24.8969	19.8352	1.0524	0.0264	6.94574	26	30.2855
24.9513	19.9373	1.3621	0.0619	6.93791	27	30.4705
25.0336	19.9678	1.3488	0.0072	6.92816	28	30.5502
25.0832	19.9318	1.382	0.0518	6.92253	29	30.5042
25.1005	19.8894	1.5376	0.0209	6.91957	30	30.4354
25.1131	19.9169	1.6844	0.012	6.91556	31	30.484
25.1619	19.9761	1.7176	0.0691	6.90789	32	30.5999
25.2327	20.0038	1.6672	0.0514	6.89861	33	30.6726
25.2835	19.9847	1.6217	0.0347	6.89196	34	30.6545
25.3147	19.9718	1.4146	0.0481	6.88704	35	30.639
25.3524	20.0181	1.1388	0.0051	6.87939	36	30.7307
25.3972	20.0609	1.1055	0.0302	6.87183	37	30.8151
25.4283	20.0688	0.949	0.0022	6.8674	38	30.833
25.4518	20.0684	0.8747	0.0067	6.86422	39	30.8375
25.4728	20.0669	0.8324	0.0117	6.86122	40	30.8354
25.4941	20.0804	0.8183	0.0152	6.85733	41	30.8625
25.525	20.1233	0.7112	0.0422	6.851	42	30.9423
25.5766	20.1738	0.6785	0.0419	6.84156	43	31.0332
25.6114	20.2246	0.6489	0.033	6.83362	44	31.1141
25.6486	20.3049	0.6819	0.0261	6.82454	45	31.2362
25.6654	20.4152	0.7121	0.0367	6.81623	46	31.3926
25.6679	20.5231	0.6711	0.0422	6.81025	47	31.5356
25.6634	20.5874	0.4632	0.226	6.80743	48	31.6216
