# Supplementary material for: In-situ datasets of important physical and bio-chemical parameters in the continental shelf of the northern Bay of Bengal
Source: Data Brief. 2021 Mar 15;35:106947. doi: 10.1016/j.dib.2021.106947 (PMC8027273; doi:10.1016/j.dib.2021.106947)
Supplement: Supplementary file 2 [file mmc2.zip › raw data submited .csv & .txt format/.csv_ CTD_sedimets_heavy metals_TOC/ctd/Station 8.csv]

Temperature (0C)	Density	Fluoroscence	Turbidity	DO	Depth	Salinity (PSU)
24.5094	17.9071	3.5442	1.0954	7.10429	1	27.6026
24.4693	17.9815	3.473	0.8321	7.106	2	27.6902
24.4368	18.0566	3.5124	0.7547	7.10696	3	27.7533
24.3159	18.2252	4.0227	0.783	7.10878	4	27.8945
24.3122	18.6614	5.8717	0.8167	7.09159	5	28.4746
24.3815	19.2179	4.5183	0.5208	7.0551	6	29.3206
24.4061	19.6378	3.9766	0.4937	7.02761	7	29.899
24.423	19.9151	4.3418	0.6128	7.0093	8	30.2705
24.5609	20.0639	6.3921	0.8842	6.9883	9	30.435
24.69	20.2156	6.4346	0.7103	6.9627	10	30.7139
24.7398	20.3634	7.8743	0.7302	6.94505	11	30.9484
24.7724	20.5262	6.1935	0.6219	6.93092	12	31.1684
24.8385	20.701	3.6388	0.4255	6.91422	13	31.4577
24.8905	20.7734	2.6551	0.3833	6.90302	14	31.5649
24.9382	20.7884	2.494	0.2651	6.8962	15	31.587
24.9531	20.8017	1.818	0.2777	6.89205	16	31.6269
24.9438	20.8085	1.3765	0.2778	6.89099	17	31.6413
24.9709	20.7966	1.095	0.2722	6.8897	18	31.6251
25.046	20.7393	0.9782	0.2647	6.88597	19	31.5765
25.0892	20.6281	0.7913	0.2521	6.88712	20	31.5489
24.9254	20.1968	0.6226	0.2537	6.92057	21	31.2796
24.6019	18.6965	0.4905	0.2718	7.03444	22	28.4684
24.8246	17.8832	0.4094	0.2667	7.0704	23	27.3486
24.974	17.7687	0.3472	0.2299	7.05649	24	27.309
24.9305	18.274	0.3451	0.1265	7.02704	25	28.2251
24.8578	18.8872	0.2885	0.0241	7.00117	26	29.3926
24.7905	18.8624	0.5429	0.0176	7.0104	27	29.1879
24.8015	18.4603	0.289	0.1656	7.03406	28	28.3835
24.8665	18.1856	0.2326	0.2302	7.04361	29	27.9254
24.9111	18.2215	0.1718	0.655	7.03569	30	28.0087
24.912	18.5395	0.1592	0.7199	7.01662	31	28.6121
24.8836	18.8474	0.1389	0.7427	7.00199	32	29.172
24.8506	18.8868	0.1249	0.7373	7.00337	33	29.1769
24.8393	18.6992	0.1661	0.7625	7.01577	34	28.777
24.8615	18.548	0.1304	0.7367	7.02261	35	28.4902
24.8733	18.8069	0.107	0.7419	7.00698	36	28.9667
24.8501	18.9946	0.109	0.7436	6.99893	37	29.268
24.8358	18.8813	0.109	0.751	7.0071	38	29.0163
24.8376	18.818	0.1063	0.7209	7.01091	39	28.8831
24.8376	18.9762	0.1033	0.7445	7.00243	40	29.1736
