# Supplementary material for: In-situ datasets of important physical and bio-chemical parameters in the continental shelf of the northern Bay of Bengal
Source: Data Brief. 2021 Mar 15;35:106947. doi: 10.1016/j.dib.2021.106947 (PMC8027273; doi:10.1016/j.dib.2021.106947)
Supplement: Supplementary file 2 [file mmc2.zip › raw data submited .csv & .txt format/.csv_ CTD_sedimets_heavy metals_TOC/ctd/Station 9.csv]

Temperature (0C)	Density	Fluoroscence	Turbidity	DO	Depth	Salinity (PSU)
24.1528	18.5552	1.3842	0.1033	7.11957	1	28.3457
24.0959	18.452	1.3002	0.3106	7.13237	2	28.1721
24.0964	18.3978	1.2863	0.7363	7.13704	3	28.067
24.1387	18.4732	1.4087	0.2736	7.12761	4	28.1897
24.1816	18.622	1.4969	0.2575	7.11403	5	28.4167
24.2317	18.7611	1.6664	0.2559	7.09972	6	28.6325
24.2754	18.8555	1.7581	0.2551	7.08845	7	28.7669
24.3331	18.9246	1.706	0.3253	7.07737	8	28.8704
24.391	19.0018	1.7192	0.1732	7.06523	9	28.9918
24.4531	19.0921	1.7383	0.0251	7.05226	10	29.1352
24.5008	19.201	1.5828	0.0296	7.03918	11	29.3153
24.5454	19.3043	1.3803	0.0237	7.0273	12	29.4778
24.5924	19.379	1.1365	0.02	7.01675	13	29.6129
24.5993	19.3282	1.0745	0.0141	7.01757	14	29.6996
24.4297	18.772	0.9261	0.0366	7.05508	15	28.7988
24.6642	18.1357	0.7811	0.0011	7.07292	16	27.7115
25.7989	17.7551	0.7661	0.1531	6.99021	17	27.5351
26.3199	17.4692	0.712	0.0532	6.91303	18	27.591
25.8885	17.6459	0.7019	0.072	6.91862	19	27.9429
25.2672	17.9563	0.6467	0.1977	6.98122	20	28.0884
25.665	17.889	0.7037	0.1636	6.94388	21	28.1042
25.3015	18.0577	0.7931	0.0811	6.97553	22	28.1751
