# Supplementary material for: In-situ datasets of important physical and bio-chemical parameters in the continental shelf of the northern Bay of Bengal
Source: Data Brief. 2021 Mar 15;35:106947. doi: 10.1016/j.dib.2021.106947 (PMC8027273; doi:10.1016/j.dib.2021.106947)
Supplement: Supplementary file 2 [file mmc2.zip › raw data submited .csv & .txt format/.csv_ CTD_sedimets_heavy metals_TOC/Sediment_CHNS data.csv]

st. no.	Date	Depth (m)	Lat (North)	Long (East)	N (%)	C (%)	H (%)	S (%)	C/N ratio	C/H ratio
1	20/01/16	58.6	20.95001667	91.63075	2.42	0.65	0.397	0.125	0.2687	1.6364
2	28/01/16	46.4	20.80035	91.85511667	2.66	0.63	0.266	0.135	0.2369	2.3669
3	29/01/16	40.3	20.7976	91.88226667	2.81	0.62	0.142	0.107	0.2216	4.4029
4	1/2/2016	60	20.51378333	91.94916667	2.29	0.9	0.439	0.142	0.395	2.0589
5	4/2/2016	27.9	21.06183333	90.97916667	2.87	0.61	0.242	0.134	0.2129	2.5223
6	5/2/2016	46.5	21.26743333	89.7042	1.52	0.64	0.467	0.108	0.4227	1.3761
7	5/2/2016	41.3	21.30855	89.66521667	3.41	0.54	0.052	0.108	0.1573	10.2899
8	6/2/2016	42	21.11625	90.40726667	2.17	0.49	0.271	0.008	0.2235	1.7931
9	7/2/2016	42.5	20.14458333	90.26778333	1.98	0.55	0.278	0.091	0.2771	1.9707
10	8/2/2016	28.3	21.09386667	90.74021667	2.26	0.49	0.195	0.106	0.2176	2.5272
