# Supplementary material for: In-situ datasets of important physical and bio-chemical parameters in the continental shelf of the northern Bay of Bengal
Source: Data Brief. 2021 Mar 15;35:106947. doi: 10.1016/j.dib.2021.106947 (PMC8027273; doi:10.1016/j.dib.2021.106947)
Supplement: Supplementary file 2 [file mmc2.zip › raw data submited .csv & .txt format/.csv_ CTD_sedimets_heavy metals_TOC/water sample data_Heavy metals+TOC.csv]

Station no.	Date	Time(24H)	Sample depth	Lat (North)	Long (East)	Tide	Ca (mg/l)	Cd (mg/l)	Cu (mg/l)	Co (mg/l)	Fe (mg/l)	Mn (mg/l)	Mg (mg/l)	Ni (mg/l)	Pb (mg/l)	Zn (mg/l)	NPOC (ppm)
1	18/01/16	9:10	2	20.93668333	91.57078333	High	3.17	3.06	0.04	0.17	0.16	0.04	*	0.19	0.25	0.03	1.98
4	20/01/16	14:20	20	20.95001667	91.62475	Low	2.68	0.05	0.04	0.21	0.15	0.04	*	0.2	0.3	0.01	1.586
7	21/01/16	9:30	10	20.9593	91.66143333	High	2.98	0.1	0.07	0.32	0.26	0.07	*	0.33	0.52	0.01	1.111
8	21/01/16	16:50	20	20.886	91.72856667	High	2.94	0.06	0.03	0.21	0.16	0.04	*	0.22	0.25	0.01	1.436
10	23/01/16	9:08	5	20.48466667	91.00873333	High	3.29	0.08	0.05	0.28	0.21	0.05	*	0.29	0.42	0.15	1.605
12	23/01/16	10:31	5	20.51001667	91.9628	High	5.66	0.1	0.07	0.35	0.34	0.07	*	0.35	0.53	0.07	2.947
14	23/01/16	11:40	5	20.47146667	91.98443333	Low	3.45	0.07	0.04	0.25	0.19	0.05	*	0.25	0.29	0.01	1.89
19	23/01/16	16:25	5	20.63475	91.88688333	High	3.17	0.06	0.04	0.21	0.14	0.05	*	0.23	0.31	BDL	1.403
22	24/01/16	9:09	5	20.92175	91.80361667	Low	3.62	0.07	0.05	0.25	0.19	0.04	*	0.11	0.37	0.01	1.191
26	25/01/16	17:25	5	20.73696667	91.87345	High	3.24	0.07	0.04	0.25	0.19	0.04	*	0.1	0.35	BDL	1.689
28	26/01/16	17:20	5	21.01355	91.51135	High	3.09	0.05	0.03	0.16	0.13	0.04	*	0.18	0.27	0.01	1.48
30	26/01/16	21:10	5	20.6106	91.92578333	High	4.16	0.09	0.06	0.35	0.3	0.07	*	0.35	0.55	0.01	1.969
34	28/01/16	14:40	5	20.73723333	91.91836667	Low	4.28	0.08	0.06	0.3	0.25	0.07	*	0.3	0.47	0.14	2.008
35	28/01/16	16:15	3	20.67965	91.90856667	Low	4.03	0.06	0.05	0.26	0.17	0.04	*	0.26	0.44	0.22	1.793
36	28/01/16	17:30	5	20.69928333	91.96661667	Low	5.79	0.08	0.06	0.31	0.2	0.06	*	0.31	0.47	0.15	2.134
39	29/01/16	9:40	3	20.89876667	91.83171667	High	3.22	0.07	0.04	0.24	0.15	0.05	*	0.25	0.35	0.06	1.712
46	30/01/16	10:20	5	20.76478333	91.82446667	High	3.99	0.08	0.07	0.31	0.26	0.07	*	0.33	0.5	0.06	1.799
47	30/01/16	10:45	5	20.75238333	91.77448333	High	3.14	0.07	0.05	0.27	0.22	0.05	*	0.27	0.46	0.07	1.926
48	30/01/16	11:25	5	20.69275	91.67551667	High	3.45	0.07	0.05	0.25	0.2	0.05	*	0.24	0.42	0.06	2.751
49	30/01/16	11:50	5	20.72958333	91.6501	High	2.88	0.07	0.03	0.18	0.12	0.04	*	0.2	0.3	0.04	1.852
50	30/01/16	12:05	5	20.7653	91.63576667	High	2.62	0.05	0.03	0.16	0.12	0.03	*	0.17	BDL	0.03	1.537
51	30/01/16	12:20	5	20.81395	91.61628333	High	2.66	0.06	0.03	0.22	0.17	0.04	*	0.24	0.23	0.06	1.104
52	30/01/16	13:50	5	20.03655	91.55016667	Low	3.19	0.05	BDL	0.19	0.13	0.03	*	0.2	0.29	0.05	1.163
60	1/2/2016	10:00	5	20.43175	92.00031667	High	3.75	0.1	0.06	0.37	0.29	0.07	*	0.36	0.49	0.06	1.451
67	1/2/2016	15:55	35	20.5225	91.99015	Low	4.68	0.1	0.06	0.34	0.23	0.07	*	0.33	0.49	0.01	2.606
68	2/2/2016	11:05	5	20.57198333	91.92131667	High	3.27	0.08	0.04	0.29	0.23	0.06	*	0.29	0.44	0.03	5.01
69	2/2/2016	11:45	25	20.5996	91.90735	High	3.79	0.08	0.05	0.33	0.25	0.07	*	0.32	0.49	BDL	1.271
73	3/2/2016	16:05	15	20.97766667	91.797	High	3.93	0.1	0.05	0.34	0.25	0.07	*	0.33	0.48	0.04	1.728
75	10/2/2016	16:43	15	20.62228333	91.85643333	Low	3.29	0.06	0.04	0.23	0.17	0.03	*	0.23	0.36	BDL	1.353
76	11/2/2016	10:05	1	20.95366667	91.75765	Low	2.44	0.04	BDL	0.22	0.13	0.02	*	0.15	BDL	0.02	1.922
